# Supplementary material for: Computational and Experimental Approaches Exploring the Role of Hesperetin in Improving Autophagy in Rat Diabetic Retinopathy
Source: Biomedicines. 2024 Mar 1;12(3):552. doi: 10.3390/biomedicines12030552 (PMC10968489; doi:10.3390/biomedicines12030552)
Supplement: Supplementary file 1 [file biomedicines-12-00552-s001.zip]

Archive with 1 entries (1 files):
- biomedicines-2833034-supplementary.pdf
